# Supplementary material for: The Effect of Super-Repressor IkB-Loaded Exosomes (Exo-srIκBs) in Chronic Post-Ischemia Pain (CPIP) Models
Source: Pharmaceutics. 2023 Feb 7;15(2):553. doi: 10.3390/pharmaceutics15020553 (PMC9958867; doi:10.3390/pharmaceutics15020553)
Supplement: Supplementary file 1 [file pharmaceutics-15-00553-s001.zip]

Archive with 28 entries (28 files):
- Figure S1/1) srIkb.tif
- Figure S1/2) CRY2.tif
- Figure S1/3) CD9.tif
- Figure S1/4) CD81.tif
- Figure S1/5) TSG101.tif
- Figure S1/6) Alix.tif
- Figure S1/7) GAPDH.tif
- Figure S2/1) GM130.tif
- Figure S2/2) LaminB1.tif
- Figure S2/3) Prohibitin.tif
- Figure S2/4) Calnexin.tif
- Figure S3/Sham_CPIP_IkB.tif
- Figure S3/Sham_CPIP_pIkB.tif
- Figure S3/Sham_CPIP_tubulin_.tif
- Figure S4/24h after drug injection_IkB_1-3.tif
- Figure S4/24h after drug injection_IkB_4-6.tif
- Figure S4/24h after drug injection_pIkB_1-3.tif
- Figure S4/24h after drug injection_pIkB_4-6.tif
- Figure S4/24h after drug injection_tubulin_1-3.tif
- Figure S4/24h after drug injection_tubulin_4-6.tif
- Figure S5/48h after drug injection_IkB_1-3.tif
- Figure S5/48h after drug injection_IkB_4-6.tif
- Figure S5/48h after drug injection_pIkB_1-3.tif
- Figure S5/48h after drug injection_pIkB_4-6.tif
- Figure S5/48h after drug injection_tubulin_1-3.tif
- Figure S5/48h after drug injection_tubulin_4-6.tif
- Figure S6.tif
- Figure S7.tif
